# Supplementary material for: Fabricating High-Resolution and High-Dimensional Microneedle Mold through the Resolution Improvement of Stereolithography 3D Printing
Source: Pharmaceutics. 2022 Mar 31;14(4):766. doi: 10.3390/pharmaceutics14040766 (PMC9027855; doi:10.3390/pharmaceutics14040766)
Supplement: Supplementary file 1 [file pharmaceutics-14-00766-s001.zip]

Archive with 1 entries (1 files):
- pharmaceutics-1648604-supplementary.pdf
